# Supplementary material for: Phylogenomic Analysis of Secondary Metabolism in the Toxic Cyanobacterial Genera Anabaena, Dolichospermum and Aphanizomenon
Source: Toxins (Basel). 2020 Apr 11;12(4):248. doi: 10.3390/toxins12040248 (PMC7232259; doi:10.3390/toxins12040248)
Supplement: Supplementary file 1 [file toxins-12-00248-s001.zip]

Archive with 10 entries (9 files):
- Toxins-739260_suplementary-final ╢■┤╬proof/
- Toxins-739260_suplementary-final ╢■┤╬proof/FigS1(16S).tiff
- Toxins-739260_suplementary-final ╢■┤╬proof/FigS2(full_31prot).tiff
- Toxins-739260_suplementary-final ╢■┤╬proof/FigS3(clusters).tiff
- Toxins-739260_suplementary-final ╢■┤╬proof/FigS4(gvp_cluster).tiff
- Toxins-739260_suplementary-final ╢■┤╬proof/FigS5(pan_core).tif
- Toxins-739260_suplementary-final ╢■┤╬proof/TableS1(genomic_features).xlsx
- Toxins-739260_suplementary-final ╢■┤╬proof/TableS2(annotations).xlsx
- Toxins-739260_suplementary-final ╢■┤╬proof/TableS3(16Scomparison).xlsx
- Toxins-739260_suplementary-final ╢■┤╬proof/TableS4(ANIcomparison).xlsx
