# Supplementary material for: Phylogenomic Analysis of Secondary Metabolism in the Toxic Cyanobacterial Genera Anabaena, Dolichospermum and Aphanizomenon
Source: Toxins (Basel). 2020 Apr 11;12(4):248. doi: 10.3390/toxins12040248 (PMC7232259; doi:10.3390/toxins12040248)
Supplement: Supplementary file 1 [file toxins-12-00248-s001.zip › Toxins-739260_suplementary-final ╢■┤╬proof/TableS1(genomic_features).xlsx]

## Sheet: ADA genomes
Organism	Strain code		Country	Location	Environment description	Sample type	Metagenomic assembly	Collection date	Identified known natural products	Gas vesicle	RefSeq accession	GenBank accession	Genome size (Mb)	Nº scaffolds	Nº contigs	N50	Completeness%	Redundancy%	GC%	Nº genes
Anabaena sp.	WA113		USA	Washington, Cranberry Lake	freshwater lake	water	TRUE	11-Aug-2014	Aeruginosin	TRUE	-	GCA_001672155.1	4.69	-	279	71945	99.22	0.22	37.2	4.268
	WA102		USA	Washington, Andersson Lake	freshwater lake	water	-	20-May-2013	Anacyclamide, Anatoxin-a	TRUE	GCF_001277295.1	GCA_001277295.1	5.78	2	-	5705437	99.78	0.22	38.4	5,370
	WA93		USA	Washington, American Lake	freshwater lake	water	TRUE	1993	Anacyclamide, Anatoxin-a	TRUE	-	GCA_001672085.1	5.66	-	217	46343	99.67	0.52	38.4	5.097
	UBA12330		-	-	-	-	TRUE	-	Aeruginosin	TRUE	-	GCA_003525565.1	4.28	81	167	90280	98.56	0.22	36.9	3.932
	MDT14b		USA	Oregon, Upper Klamath Lake	freshwater lake	water	TRUE	04-June-2014	-	TRUE	-	GCA_001672195.1	4.95	-	1.227	8057	96.94	2.92	38.9	4.873
	LE011-02		-	-	freshwater lake	water	TRUE	-	Anabaenopeptilide, Anabaenopeptin, Anacyclamide	TRUE	-	GCA_001672225.1	4.74	122	160	50262	99	0.11	38.1	4.369
	CRKS33		USA	Washington, Cheney Reservoir	freshwater lake	water	TRUE	30-Aug-2013	Aeruginosin, Anacyclamide, Geosmin	TRUE	-	GCA_001672075.1	4.95	-	1.109	13302	99.67	1.78	37.6	4.868
	AL09		-	-	freshwater lake	water	TRUE	-	Anabaenopeptilide, Anabaenopeptin, Anacyclamide	TRUE	-	GCA_001672255.1	4.65	109	172	46776	98.11	0	38.1	4.333
Dolichospermum planctonicum	NIES-80		Japan	Ibaraki, Lake Kasumigaura	freshwater lake	water	-	Dec-1978	Anacyclamide	TRUE	GCF_005402965.1	GCA_005402965.1	4.57	-	201	75157	99.22	0.33	37.7	4.061
Dolichospermum compactum	NIES-806		United Kingdom	Cheshire, Rostherne Mere	freshwater lake	water	-	1978	Anabaenopeptin & Microviridin & Pseudospumigin	TRUE	GCF_002368115.1	GCA_002368115.1	5.16	1	89	5165988	99.33	0.22	38.2	4.793
Dolichospermum circinale	AWQC310F		Australia	Victoria, Milawa	-	fresh water	-	01-Dec-1995	Aeruginosin, Anacyclamide, Geosmin	TRUE	GCF_000426925.1	GCA_000426925.1	4.40	82	372	21892	98.78	0.78	37.5	4.079
	AWQC131C		Australia	New South Wales, Lake Cargelligo	Lachlan River	fresh water	-	09-Apr-1991	Aeruginosin, Anacyclamide, Geosmin, Saxitoxin	TRUE	GCF_000426905.1	GCA_000426905.1	4.44	121	472	21015	99.78	0	37.4	3,930
Dolichospermum sp.	UHCC 0090		Finland	Lahti, Vesijärvi	freshwater lake	fresh water	-	30-Jul-1986	Anabaenopeptilide, Anabaenopeptin, Anacylamide, Hassallidin, Microcystin	TRUE	GCF_000312705.1	GCA_000312705.1	5.30	5	-	4329264	99.67	0	38.1	4.883
	UHCC 0315		Finland	Baltic Sea	Gulf of Finland	coastal brackish water	-	12-Aug-1997	Anabaenopeptilide, Anabaenopeptin, Anacyclamide, Microcystin	TRUE	GCA_008121535.1	GCF_008121535.1	5.64	3	-	5167874	99.67	0.22	38.2	5.074
Aphanizomenon flos-aquae	WA102		USA	Washington, Andersson Lake	freshwater lake	water	TRUE	20-May-2013	Aeruginosin	TRUE	-	GCA_001672105.1	5.94	-	1,160	24228	99.89	3.6	39.1	5.747
	UKL13-PB		USA	Oregon, Upper Klamath Lake	-	depth-integrated water sample	TRUE	Nov-2013	-	TRUE	-	GCA_001593825.1	4.25	-	67	105749	96.67	0.22	37.1	-
	NIES-81		Japan	Lake Kasumigaura	-	-	-	15-Dec-1978	Anabaenopeptin & Microviridin & Pseudospumigin, Geosmin	TRUE	GCF_000521175.1	GCA_000521175.1	5.85	103	338	42827	99.44	0.56	38.8	5.258
	MDT14a		USA	Oregon, Upper Klamath Lake	freshwater lake	water	TRUE	04-June-2014	Aeruginosin	TRUE	-	GCA_001672095.1	4.63	-	193	60437	98.78	0.78	37.1	4.191
	LD13		USA	Oregon, Upper Klamath Lake	freshwater lake	water	TRUE	-	Aeruginosin	TRUE	-	GCA_001672165.1	4.43	-	307	55427	99.67	0.37	37.1	4.006
	2012/KM1/D3		Lithuania	Curoian Lagoon	lagoon	water	-	21-Aug-2012	-	TRUE	GCF_000789435.1	GCA_000789435.1	5.74	-	325	25535	87.3	7.22	38.2	5,717
New genomes
Organism	UHCC code	Other code	Country	Location	Environment description	sample type	Metagenomic assembly	Collection date	Known products	Gas vesicle	RefSeq accession	GenBank accession	Genome size (Mb)	Nº scaffolds	Nº contigs	N50	Completeness%	Redundancy%	GC%	Nº genes
Anabaena sp.	UHCC 0187	XPORK 11B	Finland	Baltic Sea	Porkkala cape	benthic, brackish water	-	22-Jun-1999	-	-	-	PRJNA549386	5.09	-	58	275925	99.89	0.67	38.14	4.635
	UHCC 0204	XPORK 27C	Finland	Baltic Sea	Porkkala cape	epiphytic, brackish water	-	22-Jun-1999	Anabaenolysin	-	-	PRJNA549375	5.74	-	83	131886	99.22	0.22	37.51	5.129
	UHCC 0253	XSPORK 2A	Finland	Baltic Sea	Porkkala cape	benthic, epiphytic, gastropod	-	22-Jun-1999	Anabaenolysin	-	-	PRJNA549393	6.11	-	28	553243	97.67	0.44	37	5.499
Dolichospermum sp.	UHCC 0037	-	Finland	Iitti, Lake Sääksjärvi	freshwater lake	freshwater	-	09-Jun-1985	Anacyclamide, Anatoxin-a	TRUE	-	PRJNA549399	5.56	-	9	1095036	99	0.63	38,28	5.208
	UHCC 0167	1TU33S10	Finland	Tuusulanjärvi	freshwater lake	freshwater	-	14-Aug-2001	Anacyclamide	TRUE	-	PRJNA549403	4.9	-	33	253071	97.55	0.19	36,2	4.572
	UHCC 0259	BIR259	Finland	Baltic Sea	Gulf of Finland	planktonic, brackish water	-	2004	-	TRUE	-	PRJNA549376	5.63	-	331	34021	99.89	0.67	37,99	5.265
	UHCC 0260	BIR260	Finland	Baltic Sea	Gulf of Finland	planktonic, brackish water	-	Jul-2004	Anabaenopeptin, Anacyclamide, Microcystin	TRUE	-	PRJNA549379	4.92	-	113	74043	99.22	0	37,87	4.639
	UHCC 0299	299A	Finland	Lahti, Vesijärvi	freshwater lake	freshwater	-	Dec-1992	Anabaenopeptilide, Anabaenopeptin, Anacyclamide, Hassallidin	TRUE	-	PRJNA549373	5.13	-	308	31633	99.67	0.44	38,06	4.765
	UHCC 0352	1TU35S12	Finland	Tuusulanjärvi	freshwater lake	planktonic, freshwater	-	28-Aug-2001	Anabaenopeptilide, Anabaenopeptin, Anacyclamide, Hassallidin, Microcystin	TRUE	-	PRJNA549377	5.13	-	331	30880	99.44	0	38	4,750
	UHCC 0406	SYKE748A	Finland	Tuusulanjärvi	freshwater lake	freshwater	-	1999	Anabaenopeptilide, Anabaenopeptin, Anacyclamide, Hassallidin	TRUE	-	PRJNA549385	5.18	-	52	354243	99.22	0.22	38	4,893
Aphanizomenon sp.	UHCC 0183	TR 183	Finland	Baltic Sea	-	planktonic, brackish water	-	18-Jul-1993	Aeruginosin, Anacyclamide	-	-	PRJNA549389	5.57	-	182	56985	99.22	0.22	38,13	5,336
