# Supplementary material for: Phylogenomic Analysis of Secondary Metabolism in the Toxic Cyanobacterial Genera Anabaena, Dolichospermum and Aphanizomenon
Source: Toxins (Basel). 2020 Apr 11;12(4):248. doi: 10.3390/toxins12040248 (PMC7232259; doi:10.3390/toxins12040248)
Supplement: Supplementary file 1 [file toxins-12-00248-s001.zip › Toxins-739260_suplementary-final ╢■┤╬proof/TableS2(annotations).xlsx]

## Sheet: AnabaenaUHCC0204
Anabaenolysin
Proteins				Sequence similarity
Locus_tag	Protein	Amino acids	Proposed function	Protein	Amino acids	Function	Organism	Cover (%)	Positives (%)	Accession number
FJR04_14825	CamA	669	CamA	CamA	669	CamA	Anabaena sp. XPORK13A	100	99	ALT22106.1
FJR04_14830	AblA	2457	non-ribosomal peptide synthetase	AblA	2477	non-ribosomal peptide synthetase	Anabaena sp. XPORK13A	100	98	ALT22105.1
FJR04_14835	AblB	1542	type I polyketide synthase	AblB	1542	polyketide synthase	Anabaena sp. XPORK13A	100	99	ALT22104.1
FJR04_14840	AblC	316	fatty-acid desaturase	AblC	316	fatty-acid desaturase	Anabaena sp. XSPORK2A	100	100	ALT22121.1
FJR04_14845	AblD	1108	non-ribosomal peptide synthetase	AblD	1108	non-ribosomal peptide synthetase	Anabaena sp. XSPORK2A	100	99	ALT22120.1
FJR04_14850	AblE	1396	non-ribosomal peptide synthetase	AblE	1396	non-ribosomal peptide synthetase	Anabaena sp. XSPORK2A	100	99	ALT22119.1

## Sheet: AnabaenaUHCC0253
Anabaenolysin
Proteins				Sequence similarity
Locus tag	Protein	Amino acids	Proposed function	Protein	Amino acids	Function	Organism	Cover (%)	Positives (%)	Accession number
FJR38_03735	CamA	669	CamA	CamA	669	CamA	Anabaena sp. XPORK13A	100	99	ALT22106.1
FJR38_03730	AblA	2477	non-ribosomal peptide synthetase	AblA	2477	non-ribosomal peptide synthetase	Anabaena sp. XPORK13A	100	99	ALT22105.1
FJR38_03725	AblB	1542	type I polyketide synthase	AblB	1542	polyketide synthase	Anabaena sp. XPORK13A	100	98	ALT22104.1
FJR38_03720	AblC	316	fatty-acid desaturase	AblC	316	fatty-acid desaturase	Anabaena sp. XPORK13A	100	99	ALT22103.1
FJR38_03715	AblD	1108	non-ribosomal peptide synthetase	AblD	2442	non-ribosomal peptide synthetase	Anabaena sp. XPORK15F	98	87	ALT22083.1
FJR38_03710	AblE	1396	non-ribosomal peptide synthetase	AblE	1396	non-ribosomal peptide synthetase	Anabaena sp. XPORK13A	100	99	ALT22101.1

## Sheet: DolichospermumUHCC0037
Anacyclamide
Proteins				Sequence similarity
Locus_tag	Protein	Amino acids	Proposed function	Protein	Amino acids	Function	Organism	Cover (%)	Positives (%)	Accession number
FJR39_23175	AcyC	71	anacyclamide synthesis protein	-	62	cyanobactin biosynthesis	Dolichospermum circinale	100	98	WP_028082579.1
FJR39_23180	AcyB	67	anacyclamide synthesis protein	AcyB	67	anacyclamide synthesis protein	Anabaena sp. 90	100	100	AFW96262.1
FJR39_23185	AcyA	658	subtilisin-like protease	-	658	peptidase S8	Anabaena sp. AL09	100	99	OBQ01685.1
FJR39_23190	AcyE	54	anacyclamide precursor	-	54	anacyclamide precursor	Anabaena sp. 141	100	100	ADA63233.1
FJR39_23195	ORF5	261	transposase	-	261	transposase	Anabaena sp. AL93	100	100	OBQ18953.1
FJR39_23200	AcyF	296	anacyclamide synthesis protein	AcyF	296	anacyclamide synthesis protein	Anabaena sp. AL93	100	100	OBQ18952.1
FJR39_23205	ORF	74	type II toxin-antitoxin system HicA family toxin	-	74	type II toxin-antitoxin system HicA family toxin	Dolichospermum circinale	100	100	WP_028083551.1
FJR39_23210	ORF	69	type II toxin-antitoxin system HicB family toxin	-	69	type II toxin-antitoxin system HicB family toxin	Dolichospermum circinale	100	98	WP_028090376.1
FJR39_23215	ORF7	131	hypothetical protein	-	131	hypothetical protein	Anabaena sp. 90	100	100	AFW96257.1
FJR39_23220	ORF8	221	putative restriction endonuclease	-	227	putative restriction endonuclease	Anabaena sp. 90	100	99	AFW96256.1
FJR39_23225	ORF10	201	hypothetical protein	-	201	hypothetical protein	Anabaena sp. AL93	100	100	OBQ18948.1
FJR39_23230	ORF	111	XisI	-	111	fatty-acid oxidation protein subunit alpha	Anabaena sp. WA102	100	100	ALB41130.1
FJR39_23235	ORF	138	fatty-acid oxidation protein subunit alpha	-	138	fatty-acid oxidation protein subunit alpha	Anabaena sp. WA102	100	100	ALB41131.1
FJR39_23240	AcyG	725	subtilisin-like protease	AcyG	710	subtilisin-like protease	Anabaena sp. 90	100	97	AFW96253.1
Anatoxin-a
Proteins				Sequence similarity
Locus_tag	Protein	Amino acids	Proposed function	Protein	Amino acids	Function	Organism	Cover (%)	Positives (%)	Accession number
FJR39_03460	AnaB	381	acyl-CoA dehydrogenase	-	381	acyl-CoA dehydrogenase	Anabaena sp. AL93	100	100	OBQ19023.1
FJR39_03455	AnaC	532	proline adenylation protein	-	532	proline adenylation protein	Anabaena sp. WA102	100	100	ALB42321.1
FJR39_03450	AnaD	85	acyl carrier protein	-	85	acyl carrier protein	Anabaena sp. WA102	100	100	ALB43627.1
FJR39_03445	AnaE	2146	type I polyketide synthase	-	2146	polyketide synthase	Anabaena sp. AL93	100	99	OBQ19025.1
FJR39_03440	AnaF	1873	type I polyketide synthase	-	1873	polyketide synthase	Anabaena sp. WA102	100	99	ALB42319.1
FJR39_03435	AnaG	1632	type I polyketide synthase	AnaG	1632	anatoxin-a synthetase G polyketide synthase	Cuspidothrix issatschenkoi LBRI48	100	97	AIU56835.1
FJR39_03430	ORF	301	hypothetical protein	-	301	hypothetical protein	Anabaena sp. WA102	100	100	ALB42317.1
FJR39_03425	ORF	292	hypothetical protein	-	292	hypothetical protein	Anabaena sp. WA102	98	100	ALB43626.1
FJR39_03420	ORF	224	GNAT family N-acetyltransferase	-	224	GNAT family N-acetyltransferase	Anabaena sp. WA102	100	100	WP_053540256.1
FJR39_03415	ORF	407	hypothetical protein	-	407	hypothetical protein	Anabaena sp. WA102	100	100	ALB42316.1
FJR39_03410	ORF	76	hypothetical protein	-	-	-	-	-	-	-
FJR39_03405	ORF	186	alkene reductase	-	186	hypothetical protein	Anabaena sp. WA102	100	100	ALB42315.1
FJR39_03400	ORF	455	MATE family efflux transporter	-	455	multidrug transporter MatE	Anabaena sp. WA102	100	100	ALB42314.1
FJR39_03395	AnaA	250	thioesterase	-	250	gramicidin dehydrogenase	Anabaena sp. WA102	100	99	ALB42313.1
FJR39_03390	ORF1	241	cyclase	-	238	cyclase	Anabaena sp. WA102	100	97	OBQ19032.1
Gas vesicle gene cluster
Proteins				Sequence similarity
Locus_tag	Protein	Amino acids	Proposed function	Protein	Amino acids	Function	Organism	Cover (%)	Positives (%)	Accession number
FJR39_01445	226	GvpW	gas vesicle protein	-	226	gas vesicle protein	Anabaena sp. WA102	100	100	ALB40405.1
FJR39_01450	105	GvpV	gas vesicle protein	-	105	gas vesicle protein	Anabaena sp. WA102	100	100	ALB43463.1
FJR39_01455	119	GvpG	gas vesicle protein	-	119	hypothetical protein	Anabaena sp. WA102	100	100	ALB40404.1
FJR39_01460	245	GvpF	gas vesicle protein	GvpF/L	245	putative gas vesicle protein F/L	Dolichospermum flos-aquae CCAP 1403/13F	100	100	AAA58714.1
FJR39_01465	155	GvpK	gas vesicle protein	GvpK	155	protein gvpK	Anabaena sp. WA102	100	100	ALB40402.1
FJR39_01470	125	GvpJ	gas vesicle protein	-	227	hypothetical protein	Anabaena sp. WA102	100	100	WP_081424173.1
FJR39_01475	335	GvpN	gas vesicle protein	GvpN	335	gas vesicle protein GvpN	Anabaena sp. AL93	100	100	OBQ14981.1
FJR39_01480	193	GvpC	gas vesicle protein	-	193	minor gas vesicle protein	Dolichospermum lemmermannii 'BC Ana 0017	100	100	AAX37402.1
FJR39_01485	71	GvpA	gas vesicle protein	GvpA	71	gas vesicle structural protein GvpA	Dolichospermum flos-aquae CCAP 1403/13F	100	100	AAA58708.1
FJR39_01490	71	GvpA	gas vesicle protein	GvpA	71	gas vesicle structural protein GvpA	Dolichospermum flos-aquae CCAP 1403/13F	100	100	AAA58708.1

## Sheet: DolichospermumUHCC0167
Anacyclamide
Proteins				Sequence similarity
Locus_tag	Protein	Amino acids	Proposed function	Protein	Amino acids	Function	Organism	Cover (%)	Positives (%)	Accession number
FJR41_12825	AcyC	69	anacyclamide synthesis protein	-	62	cyanobactin biosynthesis PatC/TenC/TruC family protein	Dolichospermum circinale	100	96	WP_028082579.1
FJR41_12820	AcyB	67	anacyclamide synthesis protein	-	67	cyanobactin biosynthesis system PatB/AcyB/McaB family protein	Dolichospermum circinale	100	100	WP_028082580.1
FJR41_12815	AcyA	660	anacyclamide synthesis protein	AcyA	658	subtilisin-like protease AcyA	Anabaena sp. 90	100	99	AFW96261.1
FJR41_12810	AcyE	53	cyanobactin precursor protein	AcyE	50	anacyclamide precursor	Anabaena sp. BIR260	100	84	ADA63229.1
FJR41_12805	AcyE	48	cyanobactin precursor protein	AcyE	49	anacyclamide precursor	Dolichospermum lemmermannii 1tu32s11	100	89	ADA63235.1
FJR41_12800	ORF	254	transposase	-	255	transposase	Aphanizomenon flos-aquae 2012/KM1/D3	100	99	KHG39266.1
FJR41_12795	AcyF	296	anacyclamide synthesis protein	AcyF	296	anacyclamide synthesis protein AcyF	Anabaena sp. AL93	100	97	OBQ18952.1
FJR41_12790	ORF	69	type II toxin-antitoxin system HicB family antitoxin	-	69	type II toxin-antitoxin system HicB family antitoxin	Dolichospermum circinale	100	98	WP_028090376.1
FJR41_12785	ORF7	131	hypothetical protein	-	131	hypothetical protein	Aphanizomenon flos-aquae	100	100	WP_039200150.1
FJR41_12780	ORF	139	HNH endonuclease		139	HNH endonuclease	Anabaena sp. LE011-02	100	100	OBQ12970.1
FJR41_12775	ORF8	221	Uma2 family endonuclease	-	227	putative restriction endonuclease	Anabaena sp. 90	100	99	AFW96256.1
FJR41_12770	ORF10	201	hypothetical protein		210	hypothetical protein	Dolichospermum circinale	100	99	WP_028090379.1
FJR41_12765	ORF	111	XisI	XisI	111	FdxN element excision controlling factor protein XisI	Dolichospermum planctonicum	100	100	GCL41969.1
FJR41_12760	ORF	138	fatty-acid oxidation protein subunit alpha	-	138	fatty-acid oxidation protein subunit alpha	Nodularia spumigena	100	100	WP_006196088.1
FJR41_12755	AcyG	723	anacyclamide synthesis protein	AcyG	710	subtilisin-like protease AcyG	Anabaena sp. 90	100	96	AFW96253.1
Gas vesicle gene cluster
Proteins				Sequence similarity
Locus_tag	Protein	Amino acids	Proposed function	Protein	Amino acids	Function	Organism	Cover (%)	Positives (%)	Accession number
FJR41_19880	GvpA	71	gas vesicle protein	GvpA	107	gas vesicle synthesis protein GvpA	Calothrix sp. NIES-2100	85	100	BAY27787.1
FJR41_19885	GvpC	226	gas vesicle protein	GvpC	226	minor gas vesicle protein	Dolichospermum smithii 'BC Ana 0037'	100	100	AAX37415.1
FJR41_19890	GvpN	352	gas vesicle protein	GvpN	352	gas vesicle protein GvpN	Dolichospermum planctonicum	100	99	GCL41836.1
FJR41_19895	GvpJ	121	gas vesicle protein	GvpJ	245	gas vesicle protein GvpJ	Dolichospermum planctonicum	100	98	GCL41837.1
FJR41_19900	GvpK	155	gas vesicle protein	GvpK	155	gas vesicle protein K	Dolichospermum circinale	100	100	WP_035367986.1
FJR41_19905	GvpF	252	gas vesicle protein	GvpL/F	252	GvpL/GvpF family gas vesicle protein	Dolichospermum circinale	100	99	WP_028084277.1
FJR41_19910	GvpG	100	gas vesicle protein	GvpG	100	gas vesicle protein GvpG	Dolichospermum planctonicum	100	100	GCL41840.1
FJR41_19915	GvpV	105	gas vesicle protein	-	114	hypothetical protein	Dolichospermum planctonicum NIES-80	100	100	GCL41841.1
FJR41_19920	GvpW	226	gas vesicle protein	-	226	gas vesicle protein	Dolichospermum circinale	100	97	WP_028084279.1

## Sheet: DolichospermumUHCC0259
Gas vesicle gene cluster
Proteins				Sequence similarity
Locus_tag	Protein	Amino acids	Proposed function	Protein	Amino acids	Function	Organism	Cover (%)	Positives (%)	Accession number
FJR05_24755	GvpA	52	gas vesicle protein, partial	GvpA	71	gas vesicle synthesis protein GvpA	Anabaena sp. WA113	100	100	OBQ15340.1
FJR05_24760	GvpC	163	gas vesicle protein	GvpC	197	gas vesicle protein GvpC	Aphanizomenon flos-aquae	99	80	WP_027402301.1
FJR05_24765	GvpN	361	gas vesicle protein	GvpN	361	gas vesicle protein GvpN	Dolichospermum compactum	100	98	WP_096668699.1
FJR05_24770	GvpJ	149	gas vesicle protein	GvpJ	149	gas vesicle protein GvpJ	Dolichospermum compactum NIES-806	100	97	BAZ86938.1
FJR05_24775	GvpK	169	gas vesicle protein	GvpK	169	gas vesicle protein GvpK	Dolichospermum compactum NIES-806	100	99	BAZ86937.1
FJR05_24780	GvpF	245	gas vesicle protein	GvpL/F	245	Gas vesicle synthesis protein GvpL/GvpF	Dolichospermum compactum NIES-806	100	98	BAZ86936.1
FJR05_24785	GvpG	120	gas vesicle protein	GvpG	120	gas vesicle protein GvpG	Dolichospermum compactum NIES-806	100	98	BAZ86935.1
FJR05_24790	GvpV	105	gas vesicle protein	-	105	hypothetical protein	Aphanizomenon flos-aquae	100	97	WP_027402305.1
FJR05_24795	GvpW	226	gas vesicle protein	-	226	gas vesicle protein	Aphanizomenon flos-aquae	100	95	WP_027402306.1

## Sheet: DolichospermumUHCC0260
Anabaenopeptin
Proteins				Sequence similarity
Locus_tag	Protein	Amino acids	Proposed function	Protein	Amino acids	Function	Organism	Cover (%)	Positives (%)	Accession number
FJR08_06610	AptE	739	ABC transporter	AptF	765	ABC transporter	Anabaena sp. 90	100	96	AFW93817.1
FJR08_06615	HphA	392	2-isopropylmalate synthase	AptE	392	2-isopropylmalate synthase	Anabaena sp. SYKE748A	100	99	AVK43226.1
FJR08_06620	AptD	1411	non-ribosomal peptide synthetase	AptD	1403	non-ribosomal peptide synthetase	Anabaena sp. 90	100	98	AFW93815.1
FJR08_06625	AptC	2565	non-ribosomal peptide synthetase	AptC	2656	non-ribosomal peptide synthetase	Anabaena sp. SYKE748A	100	99	AVK43224.1
FJR08_06630	ORF	125	hypothetical protein	-	125	hypothetical protein	Aphanizomenon sp. 202	100	100	AVK43231.1
FJR08_06635	AptB	1069	non-ribosomal peptide synthetase	AptB	1069	non-ribosomal peptide synthetase	Anabaena sp. 1tu35s12	100	100	AVK43189.1
FJR08_06640	AptA2	2174	non-ribosomal peptide synthetase	AptA2	2174	non-ribosomal peptide synthetase	Anabaena sp. 90	100	99	AFW93812.1
FJR08_06645	AptA1	2169	non-ribosomal peptide synthetase	AptA1	2169	non-ribosomal peptide synthetase	Anabaena sp. 1tu35s12	100	99	AVK43187.1
Microcystin
Proteins				Sequence similarity
Locus_tag	Protein	Amino acids	Proposed function	Protein	Amino acids	Function	Organism	Cover (%)	Positives (%)	Accession number
FJR08_07895	McyH	592	ABC transporter	McyH	592	ABC transporter	Anabaena sp. 90	99	100	AFW93768.1
FJR08_07900	McyI	337	dehydrogenase	McyI	337	dehydrogenase	uncultured Anabaena sp.	100	99	AXQ17030.1
FJR08_07905	McyF	252	amino acid racemase	McyF	252	Asp/Glu racemase	Anabaena sp. 90	100	99	AFW93770.1
FJR08_07910	McyE	3482	hybrid non-ribosomal peptide synthetase/type I polyketide synthase	McyE	3482	polyketide synthase peptide synthetase fusion protein	Anabaena sp. 90	100	99	AFW93771.1
FJR08_07915	McyJ	310	O-methyl transferase	McyJ	310	putative O-methyl transferase	Anabaena sp. 90	100	100	AFW93772.1
FJR08_07920	McyD	3866	type I polyketide synthase	McyD	3869	polyketide synthase type 1	Anabaena sp. 90	100	99	AFW93773.1
FJR08_07925	McyG	2609	hybrid non-ribosomal peptide synthetase/type I polyketide synthase	McyG	2635	peptide synthetase polyketide synthase fusion protein	Anabaena sp. 90	100	99	AFW93774.1
FJR08_07930	McyA	2785	non-ribosomal peptide synthetase	McyA	2788	non-ribosomal peptide synthetase	Anabaena sp. 90	100	99	AFW93775.1
FJR08_07935	McyB	2131	non-ribosomal peptide synthetase	McyB	2133	non-ribosomal peptide synthetase	Anabaena sp. 90	100	98	AFW93776.1
FJR08_07940	McyC	1284	non-ribosomal peptide synthetase	McyC	1284	non-ribosomal peptide synthetase	Anabaena sp. 90	100	99	AFW93777.1
Anacyclamide
Proteins				Sequence similarity
Locus_tag	Protein	Amino acids	Proposed function	Protein	Amino acids	Function	Organism	Cover (%)	Positives (%)	Accession number
FJR08_20585	AcyC	71	anacyclamide synthesis protein	AcyC	62	anacyclamide synthesis protein	Anabaena sp. 90	100	98	AFW96263.1
FJR08_20590	AcyB	67	anacyclamide synthesis protein	AcyB	67	anacyclamide synthesis protein	Anabaena sp. 90	100	100	AFW96262.1
FJR08_20595	AcyA	658	subtilisin-like protease	-	658	peptidase S8	Anabaena sp. AL09	100	99	OBQ01685.1
FJR08_01710	ORF	56	Xisl	-	111	Xis	Anabaena sp. 90	100	100	AFW96254.1
FJR08_01715	ORF*	133	fatty-acid oxidation protein subunit alpha	-	138	fatty-acid oxidation protein subunit alpha	Anabaena sp. AL93	92	90	OBQ18946.1
FJR08_01720	AcyG	704	anacyclamide synthesis protein	-	710	peptidase S8	Anabaena sp. LE011-02	100	98	OBQ12968.1
*- pseudo-gene
Gas vesicle gene cluster
Proteins				Sequence similarity
Locus_tag	Protein	Amino acids	Proposed function	Protein	Amino acids	Function	Organism	Cover (%)	Positives (%)	Accession number
FJR08_22260	179	GvpW	gas vesicle protein	-	226	gas vesicle protein	Aphanizomenon flos-aquae 2012/KM1/D3	96	98	KHG40382.1
FJR08_22265	105	GvpV	gas vesicle protein	-	105	hypothetical protein	Anabaena sp. 90	100	100	WP_041458074.1
FJR08_22270	119	GvpG	gas vesicle protein	-	119	hypothetical protein	Aphanizomenon flos-aquae 2012/KM1/D3	100	100	KHG40384.1
FJR08_22275	245	GvpF	gas vesicle protein	GvpL/F	245	gas vesicle synthesis protein GvpL/GvpF	Anabaena sp. 90	100	100	AFW95609.1
FJR08_22280	155	GvpK	gas vesicle protein	GvpK	155	gas vesicle protein GvpK	Anabaena sp. 90	100	100	AFW95608.1
FJR08_22285	137	GvpJ	gas vesicle protein	GvpJ	253	gas vesicle protein GvpJ	Anabaena sp. 90	100	100	AFW95607.1
FJR08_22290	335	GvpN	gas vesicle protein	GvpN	335	gas vesicle protein GvpN	Anabaena sp. 90	100	100	AFW95606.1
FJR08_22295	27	GvpC	gas vesicle protein	GvpC	211	gas vesicle protein GvpC	Anabaena sp. LE011-02	100	100	OBQ05717.1

## Sheet: DolichospermumUHCC0299
Anabaenopeptin
Proteins				Sequence similarity
Locus_tag	Protein	Amino acids	Proposed function	Protein	Amino acids	Function	Organism	Cover (%)	Positives (%)	Accession number
FJR01_16600	AptA1	2195	non-ribosomal peptide synthetase	-	2169	non-ribosomal peptide synthetase	Anabaena sp. 90	100	99	WP_041457714.1
FJR01_16605	AptA2	2174	non-ribosomal peptide synthetase	AptA2	2174	non-ribosomal peptide synthetase	Anabaena sp. 90	100	100	AFW93812.1
FJR01_16610	AptB	1069	non-ribosomal peptide synthetase	AptB	1069	non-ribosomal peptide synthetase	Anabaena sp. 90	100	100	AFW93813
FJR01_16615	AptC	2565	non-ribosomal peptide synthetase	AptC	2565	non-ribosomal peptide synthetase	Anabaena sp. 90	100	99	AFW93814.1
FJR01_16620	AptD*	1404	non-ribosomal peptide synthetase	AptD	1403	non-ribosomal peptide synthetase	Anabaena sp. SYKE748A	100	100	AVK43227.2
FJR01_16625	AptE	392	2-isopropylmalate synthase	AptE	392	AptE protein	Anabaena sp. 90	100	100	AFW93816.1
FJR01_16630	AptF	765	ABC transporter	AptE	765	ABC transporter	Anabaena sp. SYKE748A	100	100	AVV48476.1
*- pseudo-gene
Anacyclamide
Proteins				Sequence similarity
Locus_tag	Protein	Amino acids	Proposed function	Protein	Amino acids	Function	Organism	Cover (%)	Positives (%)	Accession number
FJR01_10685	AcyG	710	subtilisin-like protease	AcyG	710	subtilisin-like protease	Anabaena sp. 90	100	100	AFW96253.1
FJR01_10690	ORF*	133	fatty-acid oxidation protein subunit alpha	-	138	fatty-acid oxidation protein subunit alpha	Anabaena sp. WA102	100	90	ALB41131.1
FJR01_10695	ORF	111	Xisl	-	111	XisI	Anabaena sp. 90	100	100	AFW96254.1
FJR01_10700	ORF10	201	hypothetical protein	-	201	hypothetical protein	Dolichospermum circinale	100	100	WP_028090379.1
FJR01_10705	ORF8	221	putative restriction endonuclease	-	227	putative restriction endonuclease	Anabaena sp. 90	100	100	AFW96256.1
FJR01_10710	ORF	131	fatty-acid oxidation protein subunit alpha	-	131	hypothetical protein	Dolichospermum circinale	100	100	WP_028090377.1
FJR01_10715	AcyF	296	anacyclamide synthesis protein	AcyF	296	anacyclamide synthesis protein AcyF	Anabaena sp. 90	100	99	AFW96258.1
FJR01_10720	ORF5	254	transposase	-	254	transposase	Anabaena sp. 90	100	100	AFW96259.1
FJR01_10725	AcyE	49	anacyclamide precursor	AcyE	49	anacyclamide precursor	Anabaena sp. SYKE748A	100	100	ADA63226.1
FJR01_10730	AcyA	658	Subtilisin-like protease	-	658	peptidase S8	Anabaena sp. AL09	100	99	OBQ01685.1
FJR01_10735	AcyB	67	anacyclamide synthesis protein	AcyB	67	anacyclamide synthesis protein AcyB	Anabaena sp. 90	100	100	AFW96262.1
FJR01_10740	AcyC	71	cyanobactin biosynthesis	-	71	cyanobactin biosynthesis PatC/TenC/TruC family protein	Anabaena sp. 90	100	100	WP_085929752.1
Hassallidin
Proteins				Sequence similarity
Locus_tag	Protein	Amino acids	Proposed function	Protein	Amino acids	Function	Organism	Cover (%)	Positives (%)	Accession number
FJR01_22655	HasZ	427	MFS transporter	HasZ	427	major facilitator transporter	Anabaena sp. SYKE748A	100	100	AHZ20785.1
FJR01_22660	HasY	2848	non-ribosomal peptide synthetase	HasY	2848	non-ribosomal peptide synthetase	Anabaena sp. SYKE748A	100	100	AHZ20784.1
FJR01_22665	HasX	313	Glycosyl transferase	-	313	glycosyl transferase family 2	Anabaena sp. 90	100	100	AFW95759.1
FJR01_22670	HasW	123	hypothetical protein	HasW	123	hypothetical protein	Anabaena sp. SYKE748A	100	100	AHZ20782.1
FJR01_22675	HasV	2151	non-ribosomal peptide synthetase	HasV	2151	non-ribosomal peptide synthetase	Anabaena sp. 90	100	100	AFW95757.1
FJR01_22680	HasU	73	MbtH family protein	HasU	73	hypothetical protein	Anabaena sp. SYKE748A	100	100	AHZ20780.1
FJR01_22685	HasT	245	glycosyltransferase	HasT	255	glycosyltransferase	Anabaena sp. SYKE748A	100	100	AHZ20779.1
FJR01_22690	HasS	174	transcription factor	HasS	174	transcription factor jumonji domain-containing protein	Anabaena sp. SYKE748A	100	100	AHZ20778.1
FJR01_22695	HasR	368	acyltransferase	HasR	368	putative acyltransferase	Anabaena sp. SYKE748A	100	100	AHZ20777.1
FJR01_22700	HasQ	401	glycosyltransferase	HasQ	401	glycosyltransferase MGT family	Anabaena sp. SYKE748A	100	100	AHZ20776.1
FJR01_22705	HasP	352	NAD dependent epimerase/dehydratase	HasP	352	NAD dependent epimerase/dehydratase	Anabaena sp. SYKE748A	100	100	AHZ20775.1
FJR01_22710	HasO	3435	non-ribosomal peptide synthetase	HasO	3645	non-ribosomal peptide synthetase	Anabaena sp. SYKE748A	100	100	AHZ20774.1
FJR01_22715	HasN	3053	non-ribosomal peptide synthetase	HasN	3053	non-ribosomal peptide synthetase	Anabaena sp. SYKE748A	100	100	AHZ20773.1
FJR01_22720	HasM	190	aspartyl/asparaginyl beta-hydroxylase	HasM	190	aspartyl/asparaginyl beta-hydroxylase	Anabaena sp. SYKE748A	100	100	AHZ20772.1
FJR01_22725	HasL	254	3-oxoacyl-acyl-carrier-protein reductase	HasL	254	3-oxoacyl-acyl-carrier-protein reductase	Anabaena sp. SYKE748A	100	100	AHZ20771
FJR01_22730	HasK	446	major facilitator transporter	HasK	446	major facilitator transporter	Anabaena sp. SYKE748A	100	100	AHZ20770.1
FJR01_22735	HasJ	443	putative esterase	HasJ	443	putative esterase	Anabaena sp. SYKE748A	100	100	AHZ20769
FJR01_22740	HasI	368	hypothetical protein	HasI	368	hypothetical protein	Anabaena sp. SYKE748A	100	100	AHZ20768
FJR01_22745	HasH	111	acyl carrier protein	HasH	111	acyl carrier protein	Anabaena sp. SYKE748A	100	100	AHZ20767
FJR01_22750	HasG	460	AMP-dependent synthase/ligase	HasG	460	AMP-dependent synthase/ligase	Anabaena sp. SYKE748A	100	100	AHZ20766.1
FJR01_22755	HasF	546	putative membrane protein	HasF	546	putative membrane protein	Anabaena sp. SYKE748A	100	100	AHZ20765
FJR01_22760	HasE	170	GtrA-like protein	HasE	170	GtrA-like protein	Anabaena sp. SYKE748A	100	100	AHZ20764
FJR01_22765	HasD	262	glycosyltransferase	HasD	262	glycosyl transferase family 2 protein	Anabaena sp. SYKE748A	100	100	AHZ20763
FJR01_22770	HasC	346	methyltransferase domain-containing protein	HasC	346	methyltransferase domain-containing protein	Anabaena sp. SYKE748A	100	100	AHZ20762
FJR01_22775	HasB	676	alpha amylase catalytic domain-containing potein	HasB	676	alpha amylase catalytic domain-containing potein	Anabaena sp. SYKE748A	100	100	AHZ20761
FJR01_22780	HasA	559	ABC transporter	HasA	586	ABC transporter	Anabaena sp. SYKE748A	100	100	AHZ20760
Anabaenopeptilide
Proteins				Sequence similarity
Locus_tag	Protein	Amino acids	Proposed function	Protein	Amino acids	Function	Organism	Cover (%)	Positives (%)	Accession number
FJR01_17505	ApdA	3327	anabaenopeptilide synthetase	ApdA	2258	anabaenopeptilide synthetase	Anabaena sp. 90	100	92	AFW94565.1
FJR01_17510	ApdB	5062	anabaenopeptilide synthetase	ApdB	5062	anabaenopeptilide synthetase	Anabaena sp. 90	100	99	AFW94564.1
FJR01_17515	ApdC	625	Putative Halogenase	ApdC	625	Putative Halogenase	Anabaena sp. 90	100	100	AFW94563.1
FJR01_17520	ApdD	1415	anabaenopeptilide synthetase	ApdD	1415	anabaenopeptilide synthetase	Anabaena sp. 90	100	99	AFW94562.1
FJR01_17525	ApdE	263	putative methyltransferase	ApdE	263	putative methyltransferase	Anabaena sp. 90	100	99	AFW94561.1
FJR01_17530	ApdF	245	short-chain dehydrogenase/reductase	ApdF	245	short-chain dehydrogenase/reductase	Anabaena sp. 90	100	100	AFW94560.1
FJR01_17535	ApdG	604	ABC transporter ATP-binding protein	-	604	ABC transporter ATP-binding protein	Anabaena sp. 90	100	100	AFW94559.1
Gas vesicle gene cluster
Proteins				Sequence similarity
Locus_tag	Protein	Amino acids	Proposed function	Protein	Amino acids	Function	Organism	Cover (%)	Positives (%)	Accession number
FJR01_06955	226	GvpW	gas vesicle protein	GvpW	226	gas vesicle protein GvpW	Anabaena sp. 90	100	100	AFW95611.1
FJR01_06950	105	GvpV	gas vesicle protein	-	105	hypothetcal protein	Anabaena sp. 90	100	100	WP_041458074.1
FJR01_06945	119	GvpG	gas vesicle protein	-	119	hypothetcal protein	Anabaena sp. AL09	100	100	OBQ06955.1
FJR01_06940	245	GvpF	gas vesicle protein	GvpF/L	245	protein gvpF/L	Anabaena sp. LE011-02	100	99	OBQ05720.1
FJR01_06935	155	GvpK	gas vesicle protein	GvpK	155	gas vesicle protein GvpK	Anabaena sp. 90	100	100	AFW95608.1
FJR01_07490	183	GvpJ	gas vesicle protein	GvpJ	253	gas vesicle protein GvpJ	Anabaena sp. 90	100	100	AFW95607.1
FJR01_07495	335	GvpN	gas vesicle protein	GvpN	335	gas vesicle protein GvpN	Anabaena sp. 90	100	100	WP_015080754.1
FJR01_07500	193	GvpC	gas vesicle protein	GvpC	193	gas vesicle protein GvpC	Anabaena sp. WA102	100	100	WP_053538585.1
FJR01_07505	71	GvpA	gas vesicle protein	GvpA	71	gas vesicle synthesis protein GvpA	Aphanizomenon flos-aquae 2012/KM1/D3	100	100	KHG40388.1
FJR01_07510	71	GvpA	gas vesicle protein	GvpA	71	gas vesicle synthesis protein GvpA	Aphanizomenon flos-aquae 2012/KM1/D3	100	100	KHG40388.1

## Sheet: DolichospermumUHCC0352
Anacyclamide
Proteins				Sequence similarity
Locus_tag	Protein	Amino acids	Proposed function	Protein	Amino acids	Function	Organism	Cover (%)	Positives (%)	Accession number
FJR01_10740	AcyC	71	anacyclamide synthesis protein	AcyC	62	anacyclamide synthesis protein	Anabaena sp. 90	100	98	ADA00386.1
FJR01_10735	AcyB	67	anacyclamide synthesis protein	AcyB	67	anacyclamide synthesis protein	Anabaena sp. 90	100	100	ADA00387.1
FJR01_10730	AcyA	658	anacyclamide synthesis protein	AcyA	658	anacyclamide synthesis protein	Anabaena sp. 90	100	100	ACK37888.2
FJR01_10725	AcyE	49	cyanobactin precursor protein	-	78	cyanobactin precursor protein	Planktothrix agardhii NIES-596	95	63	AED99443.1
FJR01_10720	ORF5	254	transposase	-	255	transposase	Aphanizomenon flos-aquae	100	100	WP_039204680.1
FJR01_10715	AcyF	296	anacyclamide synthesis protein	AcyF	296	anacyclamide synthesis protein	Anabaena sp. 90	100	98	ADA00390.1
FJR01_10710	ORF7	131	hypothetical protein	-	131	hypothetical protein	Anabaena sp. 90	100	100	ADA00391.1
FJR01_10705	ORF8	221	Uma2 family endonuclease	-	221	Uma2 family endonuclease	Dolichospermum circinale	97	98	WP_035371925.1
FJR01_10700	ORF10	201	hypothetical protein	-	201	hypothetical protein	Anabaena sp. 90	100	100	WP_015081387.1
FJR01_10695	ORF	111	XisI	XisI	111	XisI	Aphanizomenon flos-aquae	100	100	WP_039200148.1
FJR01_10690	ORF*	133	fatty-acid oxidation protein subunit alpha	-	138	fatty-acid oxidation protein subunit alpha	Anabaena sp. AL93	55	90	OBQ18946.1
FJR01_10685	AcyG	710	anacyclamide synthesis protein	AcyG	710	anacyclamide synthesis protein	Anabaena sp. 90	100	99	ADA00395.1
*- pseudo-gene
Anabaenopeptilide
Proteins				Sequence similarity
Locus_tag	Protein	Amino acids	Proposed function	Protein	Amino acids	Function	Organism	Cover (%)	Positives (%)	Accession number
FJR06_01690	ApdA	2257	anabaenopeptilide synthetase	ApdA	2258	anabaenopeptilide synthetase	Anabaena sp. 90	100	99	AFW94565.1
FJR06_01695	ApdB	5062	anabaenopeptilide synthetase	ApdB	5062	anabaenopeptilide synthetase	Anabaena sp. 90	100	99	AFW94564.1
FJR06_01700	ApdC	625	putative halogenase	ApdC	625	putative halogenase	Anabaena sp. 90	100	100	AFW94563.1
FJR06_01705	ApdD	1415	anabaenopeptilide synthetase	ApdD	1415	anabaenopeptilide synthetase	Anabaena sp. 90	100	99	AFW94562.1
FJR06_01710	ApdE	263	putative methyltransferase	ApdE	263	putative methyltransferase	Anabaena sp. 90	100	99	AFW94561.1
FJR06_01715	ApdF	245	short-chain dehydrogenase/reductase	ApdF	245	short-chain dehydrogenase/reductase	Anabaena sp. 90	100	100	AFW94560.1
FJR06_01720	ApdG	604	ABC transporter ATP-binding protein	-	604	ABC transporter ATP-binding protein	Anabaena sp. 90	100	100	AFW94559.1
Hassallidin
Proteins				Sequence similarity
Locus_tag	Protein	Amino acids	Proposed function	Protein	Amino acids	Function	Organism	Cover (%)	Positives (%)	Accession number
FJR06_18555	HasZ	427	major facilitator transporter	-	427	major facilitator transporter	Anabaena sp. 90	100	99	AFW95761.1
FJR06_18560	HasY	2841	NRPS	-	2848	NRPS	Anabaena sp. 90	100	93	AFW95760.1
FJR06_18565	HasX	304	glycosyltransferase family 2 protein	-	3013	glycosyltransferase family 2 protein	Anabaena sp. 90	100	90	AFW95759.1
FJR06_18570	HasW	123	hypothetical proteins	-	123	hypothetical proteins	Anabaena sp. 90	100	100	AFW95758.1
FJR06_18575	HasV	2151	NRPS	-	2151	NRPS	Anabaena sp. 90	100	99	AFW95757.1
FJR06_18580	HasU	69	MbtH-like protein	-	73	MbtH-like protein	Anabaena sp. 90	100	100	AFW95756.1
FJR06_18585	HasT	245	glycosyltransferase DXD motif-containing protein	-	255	glycosyltransferase DXD motif-containing protein	Anabaena sp. 90	100	100	AFW95755.1
FJR06_18590	HasQ	401	glycosyltransferase, MGT family	-	401	glycosyltransferase, MGT family	Anabaena sp. 90	100	100	AFW95752.1
FJR06_18595	HasP	352	NAD dependent epimerase/dehydratase	-	352	NAD dependent epimerase/dehydratase	Anabaena sp. 90	100	100	AFW95751.1
FJR06_18600	HasO	3646	NRPS	-	3645	NRPS	Anabaena sp. SYKE748	100	99	AHZ20774.1
FJR06_18605	HasN	3053	NRPS	-	3053	NRPS	Anabaena sp. 90	100	99	AFW95749.1
FJR06_18610	HasM	190	aspartyl/asparaginyl beta-hydroxylase	-	190	aspartyl/asparaginyl beta-hydroxylase	Anabaena sp. 90	100	100	AFW95748.1
FJR06_18615	HasL	254	3-oxoacyl-acyl-carrier-protein reductase	-	254	3-oxoacyl-acyl-carrier-protein reductase	Anabaena sp. 90	100	100	AHZ20771.1
FJR06_18620	HasK	446	major facilitator transporter	-	446	major facilitator transporter	Anabaena sp. 90	100	100	AFW95746.1
FJR06_18625	HasJ	443	putative esterase	-	443	putative esterase	Anabaena sp. 90	100	100	AFW95745.1
FJR06_18630	HasI	368	hypothetical protein	-	368	hypothetical protein	Anabaena sp. 90	100	99	AFW95744.1
FJR06_18635	HasH	111	acyl carrier protein	-	111	acyl carrier protein	Anabaena sp. 90	100	98
FJR06_18640	HasG	460	AMP-dependent synthetase/ligase	-	460	AMP-dependent synthetase/ligase	Anabaena sp. 90	100	100	AFW95742.1
FJR06_18645	HasF	546	putative membrane protein	-	546	putative membrane protein	Anabaena sp. SYKE748	100	99	AHZ20765.1
FJR06_18650	HasE	157	GtrA-like protein	-	170	GtrA-like protein	Anabaena sp. 90	100	100	AFW95740.1
FJR06_18655	HasD	262	glycosyl transferase family 2	-	262	glycosyl transferase family 2	Anabaena sp. 90	100	100	AFW95739.1
FJR06_18660	HasC	345	methyltransferase domain-containing protein	-	346	methyltransferase domain-containing protein	Anabaena sp. 90	100	95	AFW95738.1
FJR06_18665	HasB	676	alpha amylase catalytic domain-containing protein	-	676	alpha amylase catalytic domain-containing protein	Anabaena sp. 90	100	100	AFW95737.1
FJR06_18670	HasA	586	ABC transporter transmembrane domain	-	586	ABC transporter transmembrane domain	Anabaena sp. SYKE748	100	99	AHZ20760.1
Anabaenopeptin
Proteins				Sequence similarity
Locus_tag	Protein	Amino acids	Proposed function	Protein	Amino acids	Function	Organism	Cover (%)	Positives (%)	Accession number
FJR06_21500	AptE	392	hydroxymethylglutaryl-CoA lyase	AptE	392	hydroxymethylglutaryl-CoA lyase	Anabaena sp. 90	100	100	AFW93816.1
FJR06_21505	AptD	1403	NRPS	AptD	1403	NRPS	Anabaena sp. 90	100	100	AFW93815.1
FJR06_21510	AptC	2565	NRPS	AptC	2565	NRPS	Anabaena sp. 90	100	99	AFW93814.1
FJR06_21515	AptB	1069	NRPS	AptB	1069	NRPS	Anabaena sp. 90	100	99	AFW93813.1
FJR06_21520	AptA2	2174	NRPS	AptA2	2174	NRPS	Anabaena sp. 90	100	99	AFW93812.1
FJR06_21525	AptA1	2169	NRPS	AptA1	2195	NRPS	Anabaena sp. 90	100	99	AFW93811.1
Microcystin
Proteins				Sequence similarity
Locus_tag	Protein	Amino acids	Proposed function	Protein	Amino acids	Function	Organism	Cover (%)	Positives (%)	Accession number
FJR06_20480	McyC	1284	NRPS	McyC	72	NRPS	Anabaena sp. 90	100	99	AFW93777.1
FJR06_20475	McyB	2141	NRPS	McyB	2141	NRPS	Anabaena sp. 90	100	99	AFW93776.1
FJR06_20470	McyA	2785	NRPS	McyA	2788	NRPS	Anabaena sp. 90	100	99	AFW93775.1
FJR06_20465	McyG	2609	polyketide synthase fusion protein	McyG	2635	polyketide synthase fusion protein	Anabaena sp. 90	100	99	AFW93774.1
FJR06_20460	McyD	3869	polyketide synthase type 1	McyD	3869	polyketide synthase type 1	Anabaena sp. 90	100	99	AFW93773.1
FJR06_20455	McyJ	309	O-methyl transferase	McyJ	310	O-methyl transferase	Anabaena sp. 90	100	100	AFW93772.1
FJR06_20450	McyE	3482	polyketide synthase peptide synthetase fusion protein	McyE	3482	polyketide synthase peptide synthetase fusion protein	Anabaena sp. 90	100	99	AFW93771.1
FJR06_20445	McyF	252	Asp/Glu racemase	McyF	252	Asp/Glu racemase	Anabaena sp. 90	100	100	AFW93770.1
FJR06_20440	McyI	337	dehydrogenase	McyI	337	dehydrogenase	Anabaena sp. 90	100	100	AFW93769.1
FJR06_20435	McyH	592	ABC transporter ATP-binding protein	McyH	592	ABC transporter ATP-binding protein	Anabaena sp. 90	100	100	AFW93768.1
Gas vesicle gene cluster
Proteins				Sequence similarity
Locus_tag	Protein	Amino acids	Proposed function	Protein	Amino acids	Function	Organism	Cover (%)	Positives (%)	Accession number
FJR06_06040	226	GvpW	gas vesicle protein	GvpW	226	gas vesicle protein GvpW	Anabaena sp. 90	100	100	AFW95611.1
FJR06_06035	105	GvpV	gas vesicle protein	-	105	hypothetcal protein	Anabaena sp. 90	100	100	WP_041458074.1
FJR06_06030	119	GvpG	gas vesicle protein	-	119	hypothetcal protein	Anabaena sp. AL93	100	100	OBQ17864.1
FJR06_06025	245	GvpF	gas vesicle protein	GvpL/F	245	gas vesicle synthesis protein GvpL/GvpF	Anabaena sp. 90	100	100	AFW95609.1
FJR06_06020	155	GvpK	gas vesicle protein	GvpK	155	gas vesicle protein GvpK	Anabaena sp. 90	100	100	AFW95608.1
FJR06_06015	137	GvpJ	gas vesicle protein	GvpJ	253	gas vesicle protein GvpJ	Anabaena sp. 90	100	100	AFW95607.1

## Sheet: DolichospermumUHCC0406
Anacyclamide
Proteins				Sequence similarity
Locus_tag	Protein	Amino acids	Proposed function	Protein	Amino acids	Function	Organism	Cover (%)	Positives (%)	Accession number
FJR09_06555	AcyC	71	anacyclamide synthesis protein	-	62	cyanobactin biosynthesis PatC/TenC/TruC family protein	Anabaena sp. 90	100	100	WP_085929752.1
FJR09_06560	AcyB	67	anacyclamide synthesis protein	AcyB	67	anacyclamide synthesis protein	Anabaena sp. 90	100	100	AFW96262.1
FJR09_06565	AcyA	658	subtilisin-like protease	-	658	peptidase S8	Anabaena sp. AL09	100	99	OBQ01685.1
FJR09_06570	AcyE	49	anacyclamide precursor	-	49	anacyclamide precursor	Anabaena sp. 299A	100	100	ADA63225.1
FJR09_06575	ORF5	254	transposase	-	254	transposase	Anabaena sp. AL09	100	100	AFW96259.1
FJR09_06580	AcyF	296	anacyclamide synthesis protein	AcyF	296	anacyclamide synthesis protein	Anabaena sp. 90	100	99	AFW96258.1
FJR09_06585	ORF	131	hypothetical protein	-	131	hypothetical protein	Anabaena sp. 90	100	100	AFW96257.1
FJR09_06590	ORF8	221	putative restriction endonuclease	-	227	putative restriction endonuclease	Anabaena sp. 90	100	100	AFW96256.1
FJR09_06595	ORF10	201	hypothetical protein	-	201	hypothetical protein	Dolichospermum circinale	100	100	WP_028090379.1
FJR09_06600	ORF	111	XisI	-	111	XisI	Anabaena sp. 90	100	100	AFW96254.1
FJR09_06605	ORF*	133	fatty-acid oxidation protein subunit alpha	-	73	fatty-acid oxidation protein subunit alpha	Anabaena sp. WA102	100	90	ALB41131.1
FJR09_06610	AcyG	710	subtilisin-like protease	AcyG	710	subtilisin-like protease	Anabaena sp. 90	100	100	AFW96253.1
*- pseudo-gene
Anabaenopeptin
Proteins				Sequence similarity
Locus_tag	Protein	Amino acids	Proposed function	Protein	Amino acids	Function	Organism	Cover (%)	Positives (%)	Accession number
FJR09_07335	AptE	765	ABC transporter	AptF	765	ABC transporter ATP-binding protein	Anabaena sp. 90	100	100	AFW93817.1
FJR09_07340	HphA	392	2-isopropylmalate synthase	AptE	392	AptE protein	Anabaena sp. 90	100	100	AFW93816.1
FJR09_07345	AptD	1403	non-ribosomal peptide synthetase	AptD	1403	AptD	Dolichospermum flos-aquae 1tu35s12	100	99	AVK43191.2
FJR09_07350	AptC	2565	non-ribosomal peptide synthetase	AptC	2565	AptC	Anabaena sp. 299	100	100	AVK43203.1
FJR09_07355	AptB	1069	non-ribosomal peptide synthetase	AptB	1069	AptB	Anabaena sp. 299	100	100	AVK43202.1
FJR09_07360	AptA2	2174	non-ribosomal peptide synthetase	AptA2	2174	AptA2	Anabaena sp. 299	100	100	AVK43201.1
FJR09_07365	AptA1	2195	non-ribosomal peptide synthetase	AptA1	2169	AptA1	Anabaena sp. 299	100	100	AVK43200.1
Hassallidin
Proteins				Sequence similarity
Locus_tag	Protein	Amino acids	Proposed function	Protein	Amino acids	Function	Organism	Cover (%)	Positives (%)	Accession number
FJR09_10650	HasZ	427	major facilitator transporter	-	427	major facilitator transporter	Anabaena sp. 90	100	100	AFW95761.1
FJR09_10655	HasY	2848	non-ribosomal peptide synthetase	-	2848	non-ribosomal peptide synthetase	Anabaena sp. 90	100	100	AFW95760.1
FJR09_10660	HasX	313	glycosyl transferase family 2	-	313	glycosyl transferase family 2	Anabaena sp. 90	100	100	AFW95759.1
FJR09_10665	HasW	123	hypothetical proteins	-	123	hypothetical proteins	Anabaena sp. 90	100	100	AFW95758.1
FJR09_10670	HasV	2151	non-ribosomal peptide synthetase	-	2151	non-ribosomal peptide synthetase	Anabaena sp. 90	100	100	AFW95757.1
FJR09_10675	HasU	73	MbtH-like protein	-	73	MbtH-like protein	Anabaena sp. 90	100	100	AFW95756.1
FJR09_10680	HasT	245	glycosyltransferase DXD motif-containing protein	-	255	glycosyltransferase DXD motif-containing protein	Anabaena sp. 90	100	100	AFW95755.1
FJR09_10685	HasS	174	transcription factor jumonji domain-containing protein	-	174	transcription factor jumonji domain-containing protein	Anabaena sp. 90	100	100	AFW95754.1
FJR09_10690	HasR	368	putative acyltransferase	-	368	hypothetical proteins	Anabaena sp. 90	100	100	AHZ20777.1
FJR09_10695	HasQ	401	glycosyltransferase, MGT family	-	401	glycosyltransferase, MGT family	Anabaena sp. 90	100	100	AFW95752.1
FJR09_10700	HasP	352	NAD dependent epimerase/dehydratase	-	352	NAD dependent epimerase/dehydratase	Anabaena sp. 90	100	100	AFW95751.1
FJR09_10705	HasO	3645	non-ribosomal peptide synthetase	-	3645	non-ribosomal peptide synthetase	Anabaena sp. 90	100	99	AFW95750.1
FJR09_10710	HasN	3053	non-ribosomal peptide synthetase	-	3053	non-ribosomal peptide synthetase	Anabaena sp. 90	100	99	AFW95749.1
FJR09_10715	HasM	190	aspartyl/asparaginyl beta-hydroxylase	-	190	aspartyl/asparaginyl beta-hydroxylase	Anabaena sp. 90	100	100	AFW95748.1
FJR09_10720	HasL	254	3-oxoacyl-(acyl-carrier-protein) reductase	-	254	3-oxoacyl-(acyl-carrier-protein) reductase	Anabaena sp. 90	100	99	AFW95747.1
FJR09_10725	HasK	446	major facilitator transporter	-	446	major facilitator transporter	Anabaena sp. 90	100	100	AHZ20770.1
FJR09_10730	HasJ	443	putative esterase	-	443	putative esterase	Anabaena sp. 90	100	100	AHZ20769.1
FJR09_10735	HasI	368	hypothetical protein	-	368	hypothetical protein	Anabaena sp. 90	100	100	AHZ20768.1
FJR09_10740	HasH	111	acyl carrier protein	-	111	acyl carrier protein	Anabaena sp. 90	100	100	AFW95743.1
FJR09_10745	HasG	460	AMP-dependent synthetase/ligase	-	460	AMP-dependent synthetase/ligase	Anabaena sp. 90	100	100	AFW95742.1
FJR09_10750	HasF	546	putative membrane protein	-	546	putative membrane protein	Anabaena sp. 90	100	99	AFW95741.1
FJR09_10755	HasE	170	GtrA-like protein	-	170	GtrA-like protein	Anabaena sp. 90	100	100	AFW95740.1
FJR09_10760	HasD	262	glycosyl transferase family 2	-	262	glycosyl transferase family 2	Anabaena sp. 90	100	100	AFW95739.1
FJR09_10765	HasC	346	methyltransferase domain-containing protein	-	346	methyltransferase domain-containing protein	Anabaena sp. 90	100	100	AFW95738.1
FJR09_10770	HasB	676	alpha amylase catalytic domain-containing protein	-	676	alpha amylase catalytic domain-containing protein	Anabaena sp. 90	100	100	AFW95737.1
FJR09_10775	HasA	559	ABC transporter	-	586	ABC transporter, transmembrane domain/ATP-binding domain protein	Anabaena sp. 90	100	100	AFW95736.1
Anabaenopeptilide
Proteins				Sequence similarity
Locus_tag	Protein	Amino acids	Proposed function	Protein	Amino acids	Function	Organism	Cover (%)	Positives (%)	Accession number
FJR09_19260	ApdG	604	ABC transporter	-	604	ABC transporter ATP-binding protein	Anabaena sp. 90	100	100	AFW94559.1
FJR09_19265	ApdF	245	short-chain dehydrogenase/reductase	ApdF	245	short-chain dehydrogenase/reductase	Anabaena sp. 90	100	100	AFW94560.1
FJR09_19270	ApdE	263	putative methyltransferase	ApdE	263	putative methyltransferase	Anabaena sp. 90	100	99	AFW94561.1
FJR09_19275	ApdD	1415	anabaenopeptilide synthetase	ApdD	1415	anabaenopeptilide synthetase	Anabaena sp. 90	100	99	AFW94562.1
FJR09_19280	ApdC	625	putative halogenase	ApdC	625	putative halogenase	Anabaena sp. 90	100	100	AFW94563.1
FJR09_19285	ApdB	5062	anabaenopeptilide synthetase	ApdB	5062	anabaenopeptilide synthetase	Anabaena sp. 90	100	99	AFW94564.1
FJR09_19290	ApdA	2258	anabaenopeptilide synthetase	ApdA	2258	anabaenopeptilide synthetase	Anabaena sp. 90	100	99	AFW94565.1
Gas vesicle gene cluster
Proteins				Sequence similarity
Locus_tag	Protein	Amino acids	Proposed function	Protein	Amino acids	Function	Organism	Cover (%)	Positives (%)	Accession number
FJR09_22035	226	GvpW	gas vesicle protein	GvpW	226	gas vesicle protein GvpW	Anabaena sp. 90	100	100	AFW95611.1
FJR09_22030	105	GvpV	gas vesicle protein	-	105	hypothetcal protein	Anabaena sp. 90	100	100	WP_041458074.1
FJR09_22025	119	GvpG	gas vesicle protein	-	119	hypothetcal protein	Anabaena sp. AL93	100	100	OBQ17864.1
FJR09_22020	245	GvpF	gas vesicle protein	GvpL/F	245	gas vesicle synthesis protein GvpL/GvpF	Anabaena sp. 90	100	100	AFW95609.1
FJR09_22015	155	GvpK	gas vesicle protein	GvpK	155	gas vesicle protein GvpK	Anabaena sp. 90	100	100	AFW95608.1
FJR09_22010	137	GvpJ	gas vesicle protein	GvpJ	253	gas vesicle protein GvpJ	Anabaena sp. 90	100	100	AFW95607.1
FJR09_22005	335	GvpN	gas vesicle protein	GvpN	335	gas vesicle protein GvpN	Anabaena sp. 90	100	100	AFW95606.1
FJR09_22000	193	GvpC	gas vesicle protein	GvpC	193	gas vesicle protein GvpC	Anabaena sp. AL93	100	100	OBQ14980.1
FJR09_21995	71	GvpA	gas vesicle protein	GvpA	71	gas vesicle synthesis protein GvpA	Aphanizomenon flos-aquae 2012/KM1/D3	100	100	KHG40388.1
FJR09_21990	31	GvpA	gas vesicle protein	GvpA	71	gas vesicle synthesis protein GvpA	Anabaena sp. WA113	100	100	OBQ15340.1
FJR09_21985	40	GvpA	gas vesicle protein	GvpA	68	gas vesicle structural protein GvpA, partial	Microcystis aeruginosa Ma_QC_Ca_00000000_S207	100	100	TRU49018.1
FJR09_21980	71	GvpA	gas vesicle protein	GvpA	71	gas vesicle synthesis protein GvpA	Aphanizomenon flos-aquae 2012/KM1/D3	100	100	KHG40388.1
FJR09_21975	71	GvpA	gas vesicle protein	GvpA	71	gas vesicle synthesis protein GvpA	Aphanizomenon flos-aquae 2012/KM1/D3	100	100	KHG40388.1

## Sheet: AphanizomenonUHCC0183
Aeruginosin
Proteins				Sequence similarity
Locus_tag	Protein	Amino acids	Proposed function	Protein	Amino acids	Function	Organism	Cover (%)	Positives (%)	Accession number
AN481_08710	AerD	202	decarboxylase	-	197	bacilysin biosynthesis protein BacA	Anabaena sp. UBA12330	97	100	HCQ21799.1
AN481_08715	AerE	211	cupin domain-containing protein	-	211	hypothetical protein	Anabaena sp. UBA12330	100	100	HCQ21800.1
AN481_08720	AerF	266	reductase	-	266	short-chain dehydrogenase	Anabaena sp. UBA12330	100	100	HCQ21801.1
AN481_08725	AerG1	1095	non-ribosomal peptide synthetase	-	1095	non-ribosomal peptide synthetase	Anabaena sp. UBA12330	100	100	HCQ21802.1
AN481_08730	AerG2	1612	non-ribosomal peptide synthetase	-	1612	non-ribosomal peptide synthetase	Anabaena sp. UBA12330	100	100	HCQ21803.1
AN481_08735	ORF1	258	oxidoreductase	-	258	oxidoreductase	Anabaena sp. UBA12330	100	100	HCQ21804.1
AN481_08740	AerA	1432	polyketide synthase	-	1455	AMP-dependent synthetase	Anabaena sp. UBA12330	100	100	HCQ21805.1
AN481_08745	ORF	447	MFS transporter	-	447	MFS transporter	Anabaena sp. UBA12330	100	100	HCQ21806.1
AN481_08750	AerB	1498	non-ribosomal peptide synthetase	-	1498	non-ribosomal peptide synthetase	Anabaena sp. UBA12330	100	100	HCQ21807.1
Anacyclamide
Proteins				Sequence similarity
Locus_tag	Protein	Amino acids	Proposed function	Protein	Amino acids	Function	Organism	Cover (%)	Positives (%)	Accession number
FJR37_04595	AcyC	71	anacyclamide synthesis protein	AcyC	71	anacyclamide synthesis protein	Aphanizomenon flos-aquae 2012/KM1/D3	100	98	KHG39285.1
FJR37_04600	AcyB	67	cyanobactin biosynthesis system	-	67	microcyclamide biosynthesis protein	Aphanizomenon flos-aquae 2012/KM1/D3	100	100	KHG39286.1
FJR37_04605	AcyA	658	anacyclamide synthesis protein	AcyA	658	anacyclamide synthesis protein	Anabaena sp. 90	100	98	AFW96261.1
FJR37_04610	AcyE	50	anacyclamide precursor	-	49	anacyclamide precursor	Anabaena sp. SYKE 763A	100	88	ADA63224.1
FJR37_04615	ORF5	262	transposase	-	263	transposase	Sphaerospermopsis sp. LEGE 00249	100	94	AVG44180.1
FJR37_04620	AcyF	289	anacyclamide synthesis protein	-	289	LynF/TruF/PatF family peptide O-prenyltransferase	Dolichospermum circinale	100	97	WP_035367793.1
FJR37_04625	ORF	74	type II toxin-antitoxin system HicA family toxin	-	74	hypothetical protein	Anabaena sp. MDT14b	100	100	OBQ33459.1
FJR37_04630	ORF	69	type II toxin-antitoxin system HicB family antitoxin	-	69	hypothetical protein	Anabaena sp. AL93	100	100	OBQ18951.1
FJR37_04635	ORF7	131	hypothetical protein	-	131	hypothetical protein	Anabaena sp. AL93	100	100	OBQ18950.1
FJR37_04640	ORF	111	XisI	-	111	fdxN element excision controlling factor protein	Nodularia spumigena CCY9414	100	98	EAW43836.1
FJR37_04645	ORF	138	fatty-acid oxidation protein subunit alpha	-	148	fdxN element excision controlling factor protein	Nodularia spumigena CCY9414	100	99	EAW43835.1
FJR37_04650	AcyG	723	subtilisin-like protease	AcyG	710	anacyclamide synthesis protein	Anabaena sp. 90	100	96	AFW96253.1

[truncated: 20 more sheets: AnabaenaWA113, AnabaenaWA102, AnabaenaWA93, AnabaenaUBA12330, AnabaenaMDT14b, AnabaenaLE011-02, AnabaenaCRKS33, AnabaenaAL09, DolichospermumNIES-80, DolichospermumNIES-806, DolichospermumAWQC310F, DolichospermumAWQC131C, DolichospermumUHCC0090, DolichospermumUHCC0315, AphanizomenonWA102, AphanizomenonUKL13-PB, AphanizomenonNIES-81, AphanizomenonMDT14a, AphanizomenonLD13, Aphanizomenon2012KM1D3]
