# Supplementary material for: Phylogenomic Analysis of Secondary Metabolism in the Toxic Cyanobacterial Genera Anabaena, Dolichospermum and Aphanizomenon
Source: Toxins (Basel). 2020 Apr 11;12(4):248. doi: 10.3390/toxins12040248 (PMC7232259; doi:10.3390/toxins12040248)
Supplement: Supplementary file 1 [file toxins-12-00248-s001.zip › Toxins-739260_suplementary-final ╢■┤╬proof/TableS3(16Scomparison).xlsx]

## Sheet: 16S identity similarity matrix
ADA clade strains	AWQC310F	AWQC131C	NIES-80	UHCC 0167	UHCC 0253	UHCC 0204	UKL13-PB	LD13	MDT14a	WA102	WA113	NIES-806	UHCC 0259	WA102	UHCC 0037	UHCC 0183	2012/KM1/D3	NIES-81	UHCC 0187	MDT14b *	UHCC 0315	UHCC 0090	UHCC 0352	UHCC 0406	UHCC 0299	UHCC 0260
Dolichospermum sp. UHCC 0260	97.41	97.08	97.73	86.81	97.65	97.57	97.89	98.05	94.49	97.81	93.35	98.22	98.54	98.38	98.3	98.38	98.38	94.98	99.02	78.72	98.78	99.51	99.67	99.83	99.91	100
Dolichospermum sp. UHCC 0299	96.97	96.7	97.32	96.48	97.45	97.31	97.92	97.93	97.73	97.73	98.04	98	98.41	98.21	98.1	97.87	98	98.02	98.65	80.78	98.83	99.65	99.79	99.93	100
Dolichospermum sp. UHCC 0406	96.97	96.7	97.32	96.48	97.39	97.24	97.92	97.93	97.73	97.66	97.94	98	98.34	98.14	98.03	97.8	97.93	97.95	98.58	80.71	98.76	99.58	99.86	100
Dolichospermum sp. UHCC 0352	96.84	96.56	97.45	96.64	97.25	97.1	98.06	98.07	97.87	97.8	98.14	97.87	98.21	98.28	98.17	97.94	98.07	98.09	98.44	80.71	98.62	99.45	100
Dolichospermum sp. UHCC 0090	96.91	96.63	96.97	96.56	97.04	97.38	97.58	97.73	97.65	97.53	98.04	97.8	98.07	97.86	97.75	97.8	97.8	97.95	98.58	80.92	99.17	100
Dolichospermum sp. UHCC 0315	96.9	96.63	97.11	96.4	96.97	96.95	97.72	97.73	97.51	97.45	98.14	97.8	98	98.07	97.96	97.73	97.87	97.87	98.58	81.21	100
Anabaena sp. MDT14b *	80.64	80.85	81.14	77.89	80.43	78.14	81.14	81.14	79.2	81.14	77.14	81.14	80.99	81.56	81.56	79.09	81.42	79.35	78.41	100
Anabaena sp. UHCC 0187	97.31	97.02	97.38	97.42	97.02	97.59	96.88	97.73	97.87	97.59	93.55	98.51	98.15	98.23	96.03	98.65	98.44	98.82	100
Aphanizomenon flos-aquae NIES-81	97.43	97.51	97.95	94.45	96.85	97.29	97.65	98.38	98.38	98.53	89.84	98.31	98.24	99.63	97.36	99.92	99.85	100
Aphanizomenon flos-aquae 2012/KM1/D3	97.39	97.59	98.21	97.89	97.04	97.1	98.27	98.28	98.38	98.42	98.63	98.14	98.34	99.86	99.78	99.92	100
Aphanizomenon sp. UHCC 0183	97.37	97.59	98.08	97.96	96.95	97.37	97.59	98.29	98.46	98.44	94.04	98.15	98.08	99.64	97.44	100
Dolichospermum flos-aquae UHCC 0037	97.4	97.61	98.24	95.15	97.12	94.62	98.31	98.17	95.9	98.45	98.53	98.24	98.31	99.92	100
Anabaena sp. WA102	97.38	97.59	98.34	97.57	97.24	96.81	98.27	98.28	98.16	98.41	98.53	98.21	98.41	100
Dolichospermum sp. UHCC 0259	97.31	97.04	97.59	96.56	96.9	96.46	97.85	98	97.65	97.86	97.94	98.96	100
Dolichospermum compactum NIES-806	98.01	97.8	97.8	97.42	96.29	96.32	98.2	98.07	98.02	97.94	97.85	100
Anabaena sp. WA113	98.14	97.75	98.63	81.25	96.87	92.28	99.51	99.51	90.52	99.9	100
Aphanizomenon flos-aquae WA102	98.14	97.87	98.28	98.2	96.49	96.53	99.58	99.45	99.41	100
Aphanizomenon flos-aquae MDT14a	98.24	97.95	98.82	95.46	96.63	97.07	99.12	100	100					* Anabaena sp. MDT14b 16S sequence does not cluster with other cyanobacterial 16S and is most likely a contaminant from the metagenome.
Aphanizomenon flos-aquae LD13	98.35	97.87	98.83	98.67	96.63	96.67	99.86	100			ADA subgroups
Aphanizomenon flos-aquae UKL13-PB	98.48	97.99	98.82	97.73	96.68	95.82	100					Iα
Anabaena sp. UHCC 0204	95.96	95.89	96.03	96.4	99.15	100						Iζ
Anabaena sp. UHCC 0253	95.95	95.88	96.35	95.93	100							Iβ
Dolichospermum planctonicum UHCC 0167	98.35	98.51	99.14	100								Iη
Dolichospermum planctonicum NIES-80	98.55	98.55	100									Iγ
Dolichospermum circinale AWQC131C	99.51	100										Iε
Dolichospermum circinale AWQC310F	100											Iδ
