# Supplementary material for: Phylogenomic Analysis of Secondary Metabolism in the Toxic Cyanobacterial Genera Anabaena, Dolichospermum and Aphanizomenon
Source: Toxins (Basel). 2020 Apr 11;12(4):248. doi: 10.3390/toxins12040248 (PMC7232259; doi:10.3390/toxins12040248)
Supplement: Supplementary file 1 [file toxins-12-00248-s001.zip › Toxins-739260_suplementary-final ╢■┤╬proof/TableS4(ANIcomparison).xlsx]

## Sheet: ANI_colors
genomes	UHCC0352	UHCC0090	UHCC0315	UHCC0299	UHCC0406	AnabaenaLE01102	AnabaenaMDT14b	UHCC0260	AnabaenaAL09	UHCC0187	AnabaenaWA102	AnabaenaWA93	Aphanizomenon2012KM1D3	AphanizomenonNIES81	UHCC0183	UHCC0037	DolichospermumNIES806	UHCC0259	AnaUBA12330	AnabaenaWA113	AphanizomenonLD13	AphanizomenonWA103	AphanizonmenonMDT14	DolichoNIES80	DolichospermumAWQC131C	DolichospermumAWQC310F	UHCC0167	AnabaenaCRKS33	UHCC0204	UHCC0253
UHCC0352	100	94.98	91.78	95.58	95.39	92.52	93.22	94.29	93.11	87.68	88.2	88.4	87.31	86.7	87.73	88.71	87.96	86.9	85.77	86.17	85.96	86.25	85.84	83.95	83.95	83.55	83.58	83.33	83.14	82.79
UHCC0090	94.98	100	91.88	95.43	95.3	92.59	92.96	93.96	93.15	87.43	87.64	88.3	87.12	86.33	87.35	88.44	87.47	86.65	85.63	86.11	85.87	86	85.83	83.87	83.69	83.25	83.51	83.15	82.84	82.54
UHCC0315	91.78	91.88	100	92.46	92.27	92.02	92.62	92.32	92.83	86.97	86.76	87.65	86.9	86.18	86.57	87.4	87.27	84.95	85.53	85.89	85.49	85.31	85.46	84.09	83.55	83.51	83.48	83.59	82.01	80.98
UHCC0299	95.58	95.43	92.46	100	97.15	92.84	93.54	94.44	93.37	87.77	88.14	88.28	87.37	86.8	87.58	88.56	87.97	87.01	85.64	86.02	85.86	86.26	85.9	83.98	83.91	83.67	83.65	83.37	83.35	83.04
UHCC0406	95.39	95.3	92.27	97.15	100	92.81	93.47	94.32	93.29	87.8	88.13	88.32	87.37	86.79	87.56	88.59	87.93	86.98	85.63	86.09	85.85	86.32	85.93	84.04	83.92	83.62	83.69	83.36	83.28	82.95
AnabaenaLE01102	92.52	92.59	92.02	92.84	92.81	100	93.86	93.15	95.11	87.67	87.88	87.94	87.01	86.68	87.6	88.1	87.67	86.84	85.88	85.85	85.99	86.01	85.73	84.19	83.67	83.62	83.64	83.58	83.29	83.01
AnabaenaMDT14b	93.22	92.96	92.62	93.54	93.47	93.86	100	93.6	93.86	88.04	88.08	88.07	87.28	87.18	87.51	88.11	88.13	87.32	85.75	85.94	85.74	86.03	85.5	84.2	83.74	83.87	83.69	83.86	83.61	83.51
UHCC0260	94.29	93.96	92.32	94.44	94.32	93.15	93.6	100	93.29	87.63	87.74	88	87.09	86.42	87.46	88.21	87.64	86.75	86.04	86.17	86.23	86.32	85.85	84.13	84.02	83.66	83.73	83.37	83.3	83.01
AnabaenaAL09	93.11	93.15	92.83	93.37	93.29	95.11	93.86	93.29	100	88.14	88.24	88.32	87.42	87.12	87.74	88.48	88.13	87.27	86.19	86.37	86.36	86.49	86.21	84.39	83.97	84.06	83.75	83.65	83.67	83.36
UHCC0187	87.68	87.43	86.97	87.77	87.8	87.67	88.04	87.63	88.14	100	85.96	86.2	85.81	86.06	85.83	86.26	86.73	86.19	85.14	85.22	85.27	85.27	85.13	84.23	83.86	84.05	84.26	83.83	84.3	84.28
AnabaenaWA102	88.2	87.64	86.76	88.14	88.13	87.88	88.08	87.74	88.24	85.96	100	94.51	91.41	91.62	91.29	94.09	90.97	88.2	85.52	85.63	85.42	85.63	85.5	83.48	82.97	82.64	83.14	82.87	82.39	81.74
AnabaenaWA93	88.4	88.3	87.65	88.28	88.32	87.94	88.07	88	88.32	86.2	94.51	100	91.53	91.87	91.57	94.49	90.6	88.39	85.69	85.65	85.76	85.86	85.8	83.64	83.24	83.05	83.21	83.02	82.65	82.59
Aphanizomenon2012KM1D3	87.31	87.12	86.9	87.37	87.37	87.01	87.28	87.09	87.42	85.81	91.41	91.53	100	90.63	93.23	91.77	89.51	87.87	84.87	85.2	84.86	85.49	84.77	83.27	82.76	82.69	82.63	82.59	82.07	81.78
AphanizomenonNIES81	86.7	86.33	86.18	86.8	86.79	86.68	87.18	86.42	87.12	86.06	91.62	91.87	90.63	100	90.88	91.93	89.8	87.8	85.06	85.45	85.24	85.61	85.04	82.99	82.71	82.75	82.78	82.49	82.27	82.27
UHCC0183	87.73	87.35	86.57	87.58	87.56	87.6	87.51	87.46	87.74	85.83	91.29	91.57	93.23	90.88	100	92.01	90.07	88.19	84.99	85.42	85.17	85.69	85.06	82.97	82.86	82.86	82.98	82.82	82.24	82.27
UHCC0037	88.71	88.44	87.4	88.56	88.59	88.1	88.11	88.21	88.48	86.26	94.09	94.49	91.77	91.93	92.01	100	90.94	88.69	85.8	85.81	85.96	85.97	85.84	83.7	83.26	82.84	83.58	82.95	82.72	82.7
DolichospermumNIES806	87.96	87.47	87.27	87.97	87.93	87.67	88.13	87.64	88.13	86.73	90.97	90.6	89.51	89.8	90.07	90.94	100	89.68	85.57	85.58	85.47	85.56	85.12	83.88	83.65	83.41	83.57	83.29	83.39	83.45
UHCC0259	86.9	86.65	84.95	87.01	86.98	86.84	87.32	86.75	87.27	86.19	88.2	88.39	87.87	87.8	88.19	88.69	89.68	100	84.82	84.83	84.92	85.03	84.75	83.04	82.76	82.65	82.85	82.34	82.29	82.57
AnaUBA12330	85.77	85.63	85.53	85.64	85.63	85.88	85.75	86.04	86.19	85.14	85.52	85.69	84.87	85.06	84.99	85.8	85.57	84.82	100	95.85	97.84	95.92	96.62	84.78	84.76	84.8	84.37	84.53	82.28	82.16
AnabaenaWA113	86.17	86.11	85.89	86.02	86.09	85.85	85.94	86.17	86.37	85.22	85.63	85.65	85.2	85.45	85.42	85.81	85.58	84.83	95.85	100	95.79	97.03	95.8	84.95	84.96	84.69	84.79	84.59	82.33	82.04
AphanizomenonLD13	85.96	85.87	85.49	85.86	85.85	85.99	85.74	86.23	86.36	85.27	85.42	85.76	84.86	85.24	85.17	85.96	85.47	84.92	97.84	95.79	100	95.87	96.61	84.88	84.8	84.79	84.46	84.48	82.37	82.25
AphanizomenonWA103	86.25	86	85.31	86.26	86.32	86.01	86.03	86.32	86.49	85.27	85.63	85.86	85.49	85.61	85.69	85.97	85.56	85.03	95.92	97.03	95.87	100	95.85	85.11	85.03	84.71	84.88	84.67	82.63	82.23
AphanizonmenonMDT14	85.84	85.83	85.46	85.9	85.93	85.73	85.5	85.85	86.21	85.13	85.5	85.8	84.77	85.04	85.06	85.84	85.12	84.75	96.62	95.8	96.61	95.85	100	84.8	84.63	84.69	84.5	84.29	82.38	82.11
DolichoNIES80	83.95	83.87	84.09	83.98	84.04	84.19	84.2	84.13	84.39	84.23	83.48	83.64	83.27	82.99	82.97	83.7	83.88	83.04	84.78	84.95	84.88	85.11	84.8	100	92.61	92.56	93.23	91.37	82.09	82.06
DolichospermumAWQC131C	83.95	83.69	83.55	83.91	83.92	83.67	83.74	84.02	83.97	83.86	82.97	83.24	82.76	82.71	82.86	83.26	83.65	82.76	84.76	84.96	84.8	85.03	84.63	92.61	100	93.55	91.58	91.83	81.93	81.81
DolichospermumAWQC310F	83.55	83.25	83.51	83.67	83.62	83.62	83.87	83.66	84.06	84.05	82.64	83.05	82.69	82.75	82.86	82.84	83.41	82.65	84.8	84.69	84.79	84.71	84.69	92.56	93.55	100	91.28	91.8	82.28	82.05
UHCC0167	83.58	83.51	83.48	83.65	83.69	83.64	83.69	83.73	83.75	84.26	83.14	83.21	82.63	82.78	82.98	83.58	83.57	82.85	84.37	84.79	84.46	84.88	84.5	93.23	91.58	91.28	100	91.21	82.06	81.83
AnabaenaCRKS33	83.33	83.15	83.59	83.37	83.36	83.58	83.86	83.37	83.65	83.83	82.87	83.02	82.59	82.49	82.82	82.95	83.29	82.34	84.53	84.59	84.48	84.67	84.29	91.37	91.83	91.8	91.21	100	81.95	81.68
UHCC0204	83.14	82.84	82.01	83.35	83.28	83.29	83.61	83.3	83.67	84.3	82.39	82.65	82.07	82.27	82.24	82.72	83.39	82.29	82.28	82.33	82.37	82.63	82.38	82.09	81.93	82.28	82.06	81.95	100	94.29
UHCC0253	82.79	82.54	80.98	83.04	82.95	83.01	83.51	83.01	83.36	84.28	81.74	82.59	81.78	82.27	82.27	82.7	83.45	82.57	82.16	82.04	82.25	82.23	82.11	82.06	81.81	82.05	81.83	81.68	94.29	100
Comparison between previous results with ANIcalculation program (Driscoll et al., 2018) and GET_HOMOLOGUES
Genome pair	ANIcalculator (Driscoll et al., 2018)		GET_HOMOLOGUES		difference percentage points						ADA subgroups
UHCC0090/AL09	97.18		93.15		4.03							Iα
UHCC0090/LE01102	97.16		92.59		4.57							Iζ
UHCC0090/MDT14b	97.37		92.96		4.41							Iβ
LE01102/AL09	98.46		95.11		3.35							Iη
MDT14b/AL09	97.44		93.86		3.58							Iγ
LE01102/MDT14b	97.54		93.86		3.68							Iε
AWQC131C/CRKS33	95.97		91.83		4.14							Iδ
AWQC310F/CRKS33	95.9		91.8		4.1
AnaWA102/AL93	98.9		94.51		4.39
AnaWA102/2012KM1D3	97.32		91.41		5.91
AnaWA102/NIES-81	96.76		91.62		5.14
WA113/LD13	98.42		95.79		2.63
WA113/MDT14a	98.44		95.8		2.64
WA113/AphWA102	99.26		97.03		2.23
WA93/2012	97.37		91.53		5.84
WA93NIES-81	96.86		91.87		4.99
2012KM1D3/NIES-81	97.05		90.63		6.42
LD13/MDT14a	99.29		96.61		2.68
LD13/AphWA102	98.44		95.87		2.57
MDT14a/AphWA102	98.46		95.85		2.61
AWQC131C/AWQC310F	97.27		91.28		5.99
